# Supplementary material for: The antisecretory peptide AF-16 may modulate tissue edema but not inflammation in experimental peritonitis induced sepsis
Source: PLoS One. 2020 Aug 21;15(8):e0232302. doi: 10.1371/journal.pone.0232302 (PMC7446908; doi:10.1371/journal.pone.0232302)
Supplement: S1 Data — (XLSX) [file pone.0232302.s012.xlsx]

## Sheet: Data Baseline
Pig	Group	weight	MAP	HR	CO	CVP	MPAP	EVLW	SVV	pO2	FiO2	P/F	ComplStat
101	1	29.2	60	78	2.23	13	21	363	10	17.1	0.3	57	29
102	2	23.9	66	93	2.64	8	16	300	5	17.3	0.3	57.6667	24.1
103	2	27	64	99	3.45	9	22	288	5	16.6	0.3	55.3333	33.3
104	1	27	60	80	2.2	10	20	416	14	16.5	0.3	55	33.1
105	1	29	94	110	3.16	7	18	273	3	18.3	0.3	61	25.3
106	2	27	77	82	3.57	9	20	231	11	20	0.3	66.6667	31.7
107	1	28.6	73	70	2.26	9	21	298	8	18.5	0.3	61.6667	33.2
108	2	29	71	97	3.29	10	19	334	15	17	0.3	56.6667	31.7
109	1	27	75	77	3.21	8	21	523	9	19.6	0.3	65.3333	42.7
110	1	31.5	89	97	2.66	9	13	407	12	20.2	0.3	67.3333	31.4
111	2	23.5	88	77	2.08	7	18	274	7	20	0.3	66.6667	38.8
112	2	22.8	90	78	2.15	6	14	231	6	19.9	0.3	66.3333	35.7
113	1	30.6	72	88	2.01	7	20	321	10	17.4	0.3	58	33.1
114	2	28	63	89	1.82	12	15	322	12	17.6	0.3	58.6667	33.7
115	2	26.3	65	105	2.56	6	18	297	4	18.5	0.3	61.6667	24.9
116	1	26.4	65	67	1.15	13	17	267	14	18.4	0.3	61.3333	32.1
Group 1= AF-16
Group 2= Control

## Sheet: EVLW
Pig	Group	BL	s0	s3	s6	s9	s12	s15	s18	s20
101	1	363	414	452	486	616	393	410	729	663
102	2	300	256	272	245	223	229	233	266	290
103	2	288	299	306	308	384	378	398	415	395
104	1	416	295	551	602	542	622	609	519	723
105	1	273	329	354	397	424	487
106	2	231	267	271	249	270	277
107	1	298	288	219	321	317	326	301	313	321
108	2	334	347	317	318	320	357	360
109	1	523	683	774	1348
110	1	407	515	612	582	481	464	287	263	258
111	2	274	276	282	293	280	268	289	289	315
112	2	231	231	240	247	265	293	276	238	229
113	1	321	410	291	306
114	2	322	316	433	479	606
115	2	297	281	301	331	449	1180	1126
116	1	267	270	281	250	247	274	234	285

## Sheet: SVV
Pig	Group	BL	s0	s1	s2	s3	4	5	s6	7	8	s9	10	11	s12	13	14	s15	16	17	s18	19	s20
101	1	10	11	8	14	16	22	22	17	11	10	9	16	9	13	12	21	21	18	10	7	10	15
102	2	5	16	17	8	18	11	13	7	8	18	9	10	10	10	8	9	7	5	8	5	5	6
103	2	5	13	13	7	8	10	10	14	13	9	10	18	16	14	14	10	10	11	14	13	11	13
104	1	14	27	16	14	16	16	11	12	14	13	19	9	9	8	6	7	5	5	10	7	7	7
105	1	3	18	15	12	12	16	13	12	20	19	17	19	11	12	18
106	2	11	13	8	10	11	16	10	11	12	18	17	16	12	14
107	1	8	34	15	11	13	14	13	13	14	10	13	10	9	7	9	7	8	8	8	7	6	5
108	2	15	12	13	9	19	8	8	10	9	8	11	12	13	21
109	1	9	20	28	16	16	27	19	27	17
110	1	12	25	26	18	21	11	16	31	13	14	15	14	15	18	18	17	11	12	19	26	28	28
111	2	7	13	13	13	14	8	24	20	17	14	19	12	11	14	17	9	11	9	16	12	14	11
112	2	6	14	11	9	9	9	10	14	12	8	9	9	16	12	12	9	11	12	22	14	20	19
113	1	10	12						25	24
114	2	12	18	15	18				10	15	19	18	23
115	2	4	13	14			21	16	12	12	18	17	18	14	17	14	22	19	24
116	1	14	20	10	13	14	15	8	8	10	12	8	8	7	6	9	10	10	10	8	10	14	9

## Sheet: MV Sat
Pig	Group	BL	0	3	6	9	12	15	18	20
101	1	35	48.1	53.9	62	57.1	57.3	51	60.8	61.6
102	2	50	44.2	51.9	54.1	58.1	54	58.2	53.9	54.7
103	2	46	48.9	53	54.5	58.4	58.7	58.7	59.4	58
104	1	28	39.1	56.1	57.6	55	54	61.7	58.5	59.7
105	1	60	41.2	41.6	47.9	53.5	45.9
106	2	67	46.6	41.1	47.5	55.1	51.4
107	1	43	41	46.1	41	43.5	47.9	47.4	51.2	53.9
108	2	46	42.1	54.3	42.1	46.8	43.2
109	1	40	31.3	38.3	33.7
110	1	44	38.4	38.6	34.6	43.4	47.5	41.8	38.1	32.3
111	2	51	43.8	51.3	63.5	56.1	53.1	58.9	57.3	52.7
112	2	53	64.7	56.8	55.8	52.1	53.5	54.9	51.8	50.6
113	1	48	51.4	50	32.5
114	2	35	33.6	50	50.2	44.7
115	2	45	41.6	48.5	53.3	57.4	45.9	41.2	26.6
116	1	21	46.6	60.9	52.1	54.6	53.5	51.3	51.5	50.3

## Sheet: pH
Pig	Group	BL	0	1	2	3	4	5	6	7	8	9	10	11	12	13	14	15	16	17	18	19	20
101	1	7.42	7.31	7.26	7.3	7.35	7.34	7.36	7.39	7.35	7.35	7.32	7.32	7.32	7.3	7.3	7.3	7.29	7.28	7.25	7.24	7.23	7.22
102	2	7.44	7.4	7.33	7.43	7.46	7.47	7.44	7.5	7.47	7.49	7.5	7.5	7.5	7.51	7.51	7.5	7.45	7.44	7.43	7.4	7.39	7.38
103	2	7.42	7.37	7.38	7.37	7.37	7.38	7.38	7.38	7.39	7.38	7.38	7.39	7.4	7.39	7.41	7.41	7.44	7.44	7.42	7.43	7.42	7.42
104	1	7.46	7.35	7.33	7.35	7.32	7.34	7.33	7.35	7.33	7.33	7.33	7.34	7.34	7.34	7.33	7.33	7.33	7.31	7.32	7.35	7.34	7.4
105	1	7.44	7.37	7.34	7.35	7.3	7.28	7.28	7.26	7.26	7.26	7.24	7.23	7.22	7.25	7.24	7.23	7.53
106	2	7.44	7.44	7.41	7.42	7.4	7.38	7.39	7.37	7.34	7.32	7.3	7.28	7.26	7.23	7.2	7.1	7.1
107	1	7.44	7.38	7.36	7.38	7.38	7.38	7.38	7.39	7.38	7.38	7.38	7.39	7.39	7.42	7.43	7.49	7.51	7.5	7.49	7.48	7.47	7.47
108	2	7.47	7.38	7.38	7.39	7.37	7.37	7.35	7.35	7.3	7.33	7.3	7.29	7.27	7.3
109	1	7.43	7.32	7.27	7.35	7.35	7.32	7.24	7.23	7.17	7
110	1	7.46	7.35	7.41	7.45	7.48	7.42	7.46	7.45	7.43	7.43	7.42	7.36	7.4	7.41	7.4	7.38	7.37	7.36	7.37	7.34	7.34	7.34
111	2	7.48	7.32	7.29	7.34	7.34	7.36	7.36	7.36	7.36	7.35	7.32	7.32	7.32	7.31	7.32	7.33	7.34	7.35	7.34	7.32	7.33	7.33
112	2	7.51	7.44	7.43	7.38	7.4	7.4	7.44	7.39	7.4	7.41	7.4	7.41	7.4	7.41	7.39	7.42	7.41	7.41	7.43	7.43	7.45	7.45
113	1	7.49	7.39	7.245	7.27	7.336	7.246	7.191	7.179
114	2	7.51	7.37	7.34	7.32	7.33	7.35	7.27	7.28	7.26	7.2	7.13	7.05
115	2	7.52	7.38	7.32	7.29	7.3	7.29	7.28	7.26	7.33	7.3	7.25	7.24	7.21	7.12	7.14	7.15	7.05	7	6.96	6.88
116	1	7.4	7.41	7.39	7.42	7.39	7.39	7.37	7.37	7.4	7.38	7.36	7.39	7.39	7.4	7.4	7.4	7.41	7.4	7.42	7.47	7.49	7.5

## Sheet: Lactate
Pig	Group	BL	0	1	2	3	4	5	6	7	8	9	10	11	12	13	14	15	16	17	18	19	20
101	1	2	2.1	2.2	2.6	2.2	1.9	1.7	1.4	1.2	1.1	1.2	1.2	1.3	1.4	1.4	1.4	1.3	1.2	1.2	1.1	1.1	1.1
102	2	2.4	1.6	1.5	1.1	1.1	1	0.9	0.9	0.9	0.8	0.9	0.8	0.8	0.9	0.9	0.9	0.9	0.9	0.8	0.8	0.8	0.7
103	2	3.9	1.5	1.5	1.2	1.2	1.1	1.1	1.1	1.1	1.1	1.1	0.8	0.8	0.8	0.7	0.7	0.8	0.8	0.7	0.7	0.7	0.7
104	1	2.5	3.3	3.3	2.7	2.3	2.1	1.8	1.6	1.5	1.4	1.3	1.2	1.1	1.1	1	1	0.9	0.9	0.8	0.8	0.8	0.8
105	1	1.2	2.2	2.2	2.5	3.1	3.7	4.1	4.2	4.6	4.7	4.4	4.3	4.1	4.2	3.9	3.7	3.9
106	2	1.4	1.6	1.5	1.5	1.6	2.1	2.1	2.6	2.8	3.1	3.2	3.7	3.9	4.7	5.4	6.6	8.5
107	1	2.6	1.5	1.5	1.4	1.7	1.6	1.5	1.5	1.3	1.3	1.2	1.1	1	1	1	1	1.1	1.2	1.1	1.1	1	1
108	2	1.5	1.3	1.1	1.1	1.2	1.4	1.4	1.6	1.6	1.6	1.6	1.6	1.5	1.6
109	1	3.6	3.6	3.9	3.6	3.6	4	4.6	5.1	7.3	10.5
110	1	4.2	3.9	3.1	2.4	2.3	2.3	2.6	2.4	2.2	2.1	2	1.9	1.7	1.7	1.7	1.8	1.7	1.5	1.6	1.6	1.6	1.6
111	2	3.5	2.8	1.9	1.5	1.6	1.5	1.6	1.6	1.5	1.5	1.5	1.4	1.4	1.3	1.2	1.1	1	1	1	0.9	0.9	0.9
112	2	1.9	1.9	1.9	2.3	1.7	1.5	1.4	1.1	1	1	1	0.9	0.9	0.9	0.9	0.9	0.8	0.8	0.7	0.8	0.8	0.8
113	1	2.8	2.8	3	3.6	4.1	5.1	6.2	8.9
114	2	3.8	3.5	3	2.7	2.6	2.5	3	3.2	3.8	4.9	6.3	8.7
115	2	2.7	3	2.9	3	2.9	2.7	2.6	2.5	2.5	2.5	2.8	2.9	3	3	3	3.3	4	5	6.6	9
116	1	4.7	1.3	1.1	1	1.1	0.9	0.9	0.8	0.7	0.7	0.7	0.7	0.7	0.6	0.6	0.6	0.6	0.7	0.6	0.7	0.6	0.6

## Sheet: Hgb
Pig	Group	BL	0	1	2	3	4	5	6	7	8	9	10	11	12	13	14	15	16	17	18	19	20
101	1	92	143	141	152	138	122	129	128	119	123	119	132	122	124	126	122	119	117	111	114	112	113
102	2	80	119	103	95	108	99	90	98	97	101	101	101	101	102	98	99	97	96	97	94	94	97
103	2	87	124	120	113	113	114	115	113	113	105	107	112	110	103	104	103	101	101	101	98	99	98
104	1	90	114	104	108	107	103	107	106	102	99	103	98	96	93	95	96	95	96	97	99	98	95
105	1	100	130	124	136	135	133	128	123	121	118	111	113	111	108	111	109	89
106	2	88	120	119	125	120	117	114	119	116	110	114	112	103	105	102	101	98
107	1	80	116	112	107	108	109	104	100	93	92	89	87	87	85	87	86	88	86	86	88	84	82
108	2	85	119	119	111	110	112	107	109	105	102	104	105	104	104
109	1	75	122	103	98	101	100	96	96	95	85
110	1	83	109	93	98	96	89	91	88	85	88	88	80	88	90	86	88	87	90	91	89	89	90
111	2	83	122	115	107	109	108	101	100	105	103	103	104	104	101	96	97	98	96	99	94	94	93
112	2	92	115	118	119	123	119	119	118	117	115	118	115	114	112	114	112	113	111	111	110	109	112
113	1	86	112	113	106	107	105	103	100
114	2	75	120	101	100	98	96	93	98	99	102	97	98
115	2	87	133	125	123	117	113	109	107	109	108	106	102	102	97	95	100	100	100	85	97	98
116	1	86	109	98	101	92	94	94	91	92	90	85	85	85	88	88	88	85	85	90	87	92	96

## Sheet: CO
Pig	Group	BL	0	1	2	3	4	5	6	7	8	9	10	11	12	13	14	15	16	17	18	19	20
101	1	2.23	2.35	3.27	3.91	3.47	4.15	4.3	3.88	4.01	3.49	4.98	4.87	4.4	4.86	4.07	4.29	4.87	5.35	6.27	7.98	6.9	6.81
102	2	2.64	2.13	2.62	2.82	2.74	2.92	3.15	2.63	2.87	2.62	2.53	2.4	2.42	2.36	2.34	2.69	2.67	2.54	2.62	2.88	2.88	2.92
103	2	3.45	2.61	2.8	2.54	2.46	2.94	2.71	2.67	2.72	3.13	3.18	3.56	3.63	3.75	3.72	3.92	3.92	4.13	3.87	3.72	3.67	3.72
104	1	2.2	2.76	2.23	2.64	2.53	2.81	2.65	2.69	3.11	3.32	3.35	3.89	4	4.03	4.38	4.44	4.63	4.98	5.41	4.58	4.59	3.84
105	1	3.16	2.06	1.97	2.01	2.11	2.07	2.6	2.84	3.04	3.22	3.4	3.67	3.83	3.58	3.63	3.19
106	2	3.57	2.14	2.14	1.8	1.83	2.28	2.4	2.39	2.61	3.07	3.03	3.27	3.84	3.34	3.23	3.08
107	1	2.26	2.6	2.26	2.89	2.67	2.72	2.63	2.8	2.98	3.18	3.47	3.65	4.27	3.84	3.73	3.49	3.81	3.75	3.87	4.06	4.08	3.95
108	2	3.29	2.3	2.56	2.54	2.62	3	2.77	2.59	2.97	3.05	3.56	3.51	3.67	3.66	4.11	4.97
109	1	3.21	2.34	3.77	3.28	2.6	2.53	2.73	2.51	1.88	1.24
110	1	2.66	2.42	3.24	2.62	2.68	2.82	2.69	2.52	2.87	2.5	2.6	2.8	2.93	2.75	2.49	2.49	2.74	2.8	2.58	2.68	2.62	1.59
111	2	2.08	1.77	1.74	1.76	1.89	2.03	3.31	2.59	2.35	2.2	2.37	2.39	2.34	2.33	2.47	2.59	2.66	2.44	2.58	2.85	2.74	2.95
112	2	2.15	2.07	2.03	2.08	1.9	2.15	1.99	1.85	1.82	1.94	1.75	1.7	1.84	1.82	2	2.04	2.03	1.97	1.95	1.75	1.91	1.96
113	1	2.01		2.27	2.37	2.36	1.8	1.58		0.66
114	2	1.82	2.29	2.39	2.36	2.46	2.49	3	3.35	2.65	2.4	2.87	1.86
115	2	2.56	1.77		1.73	1.97	1.52	1.81	1.98	2.62	2.6	2.88	2.93	3.09	3.3	3.62	3.3	3.66	3.17		1.32
116	1	1.15	2.63	3.34	3.14	3.75	3.35	2.52	1.89	1.95	2.18	3.15	3.15	3.23	3.03	3.13	3.12	2.97	3.45	3.47	2.58	2.27	2.09

## Sheet: MAP
Pig	Group	-1	s0	s1	2	3	4	5	6	7	8	9	10	11	12	13	14	15	16	17	18	19	20
101	1	60	57	60	60	63	60	71	71	61	62	66	62	62	60	64	65	63	67	70	69	67	54
102	2	66	56	69	79	70	68	76	76	73	76	68	72	73	84	78	78	76	74	69	70	72	74
103	2	64	58	53	61	62	57	68	59	67	69	74	78	78	71	72	70	76	73	69	77	78	77
104	1	60	58	51	65	61	61	70	59	60	63	62	63	61	60	65	65	67	69	72	75	74	76
105	1	94	58	56	59	55	55	55	54	58	61	58	58	56	54	56	53
106	2	60	58	63	56	55	60	56	57	56	55	54	55	55	53	52	50
107	1	73	58	53	63	60	68	66	66	65	66	71	71	73	72	73	76	75	74	72	76	76	78
108	2	71	57	59	60	61	62	57	54	61	54	62	58	58	62	61	55
109	1	75	53	55	57	51	51	51	48	47	38
110	1	89	59	52	58	60	61	55	53	54	50	57	52	61	60	59	56	57	58	58	60	55	56
111	2	88	59	58	56	55	53	58	55	62	54	59	58	57	56	58	60	57	62	58	59	57	57
112	2	90	59	55	69	62	58	58	58	60	58	58	59	62	60	62	71	68	63	65	64	62	71
113	1	72	51	51	53	52	45	41	36
114	2	63	51	61	58	57	51	53	53	46	50	52	47
115	2	65	59		57	53	60	60	57	57	53	61	55	54	54	33	28	33	30	30	36
116	1	65	58	69	65	60	67	68	65	66	64	63	67	67	68	71	72	74	73	74	75	82	81

## Sheet: HR
Pig	Group	BL	0	1	2	3	4	5	6	7	8	9	10	11	12	13	14	15	16	17	18	19	20
101	1	78	167	144	188	173	168	154	153	132	123	110	127	130	134	141	143	143	144	144	142	142	136
102	2	93	122	223	190	179	208	157	161	168	170	190	193	148	165	164	158	146	103	101	101	98	96
103	2	99	182	171	154	135	121	125	115	117	119	128	138	134	131	129	124	128	123	124	118	115	112
104	1	80	152	127	139	134	127	118	113	111	111	115	116	119	117	117	118	117	116	140	103	115	107
105	1	97	144	137	133	147	155	152	145	130	137	142	145	147	148	150	149
106	2	82	120	125	132	136	142	139	129	139	143	146	133	136	132	126	118
107	1	70	175	153	125	123	120	125	120	113	114	117	114	76	113	110	111	116	116	114	114	104	110
108	2	97	125	123	118	118	107	113	117	124	143	153	154	161	162	169	167	162
109	1	77	197	167	146	145	141	138	140	120	94
110	1	97	151	132	142	147	129	133	130	125	128	127	111	112	118	120	119	120	117	131	170	175	170
111	2	77	117	133	130	131	121	121	115	109	106	113	108	107	107	106	108	104	108	111	113	113	115
112	2	78	101	103	115	111	111	110	105	11	93	92	95	101	95	91	94	85	89	86	87	85	91
113	1	88	157	172	170	147	151	103	113
114	2	89	162	149	146	141	136	141	144	138	133	123	110
115	2	105	185		165	183	176	168	157	138	142	140	141	139	142	141	140	134	124	112	92
116	1	67	128	132	123	122	111	107	97	98	95	97	90	88	88	88	89	85	80	85	74	65	60

[truncated: 18 more sheets: MPAP, Fluid, Diuresis.BW, Norepinephrine, h before shock, h w shock, PaO2FIO2, PaCO2, Saturation art, Plateau Pressure, Driving pressure, Static compliance, Dynamic compliance, Pilot fluid, Histology lung, Histology others, Cytokines, wet-to-dry ratio]
